# Supplementary material for: Simultaneous bilateral laser therapy accelerates recovery after noise-induced hearing loss in a rat model
Source: PeerJ. 2016 Jul 21;4:e2252. doi: 10.7717/peerj.2252 (PMC4963219; doi:10.7717/peerj.2252)
Supplement: Data S1 [file peerj-04-2252-s001.xlsx]

## Sheet: Sheet1
					Baseline					after Noise Exposure					ABR after 3rd Laser Irradiation					ABR after 6th Laser Irradiation					ABR after 9th Laser Irradiation					ABR after 12th Laser Irradiation					ABR after 15th Laser Irradiation
			Name	Type	4 kHz	8 kHz	12 kHz	16 kHz	32 kHz	4 kHz	8 kHz	12 kHz	16 kHz	32 kHz	4 kHz	8 kHz	12 kHz	16 kHz	32 kHz	4 kHz	8 kHz	12 kHz	16 kHz	32 kHz	4 kHz	8 kHz	12 kHz	16 kHz	32 kHz	4 kHz	8 kHz	12 kHz	16 kHz	32 kHz	4 kHz	8 kHz	12 kHz	16 kHz	32 kHz
			R1 (R6)	1	20	15	20	20	20	55	50	65	60	55	60	55	55	55	65	45	55	55	50	60	35	45	35	40	50	35	35	35	35	30	30	40	35	40	25
			R2 (R11)	1	20	20	20	25	20	60	70	50	60	60	45	55	55	45	50	30	25	30	45	20	25	30	20	30	35	30	25	25	15	25	20	20	25	15	10
			R3 (R12)	1	25	25	20	25	25	55	60	60	70	55	40	55	55	55	45	40	45	40	45	45	30	15	15	15	35	20	15	15	15	30	15	20	10	20	10
			R4 (R16)	1	10	20	10	15	10	45	45	70	65	65	25	35	65	60	55	30	30	60	55	50	25	25	35	40	40	25	25	40	35	35	20	15	20	35	25
			R5 (R17)	1	10	10	10	10	10	50	50	65	60	60	40	35	55	65	65	45	55	65	60	55	30	35	40	30	50	20	35	25	35	30	25	35	30	30	35
			R6 (R21)	1	20	15	15	15	10	45	45	70	65	65	25	35	65	60	55	30	30	60	55	50	35	35	30	35	25	25	35	30	25	35	25	20	25	15	25
			Average		17.5	17.5	15.8333	18.3333	15.8333	51.6667	53.3333	63.3333	63.3333	60	39.1667	45	58.3333	56.6667	55.8333	36.6667	40	51.6667	51.6667	46.6667	30	30.8333	29.1667	31.6667	39.1667	25.8333	28.3333	28.3333	26.6667	30.8333	22.5	25	24.1667	25.8333	21.6667
			R7 (R8)	2	25	10	20	20	25	65	75	65	65	60	50	60	60	55	65	50	60	60	65	60	40	45	55	60	55	35	50	45	35	35	30	40	40	35	35
			R8 (R9)	2	25	15	35	25	25	55	65	65	60	55	65	60	60	60	65	45	50	55	65	45	45	50	50	65	50	30	35	40	50	45	30	40	40	35	35
			R9 (R13)	2	25	20	20	15	15	50	60	60	60	70	40	50	55	60	60	55	45	50	60	50	30	30	40	40	35	35	20	25	35	35	25	30	15	20	15
			R10 (R14)	2	20	25	25	15	20	55	60	55	65	60	40	45	55	55	45	30	50	55	55	55	35	40	45	45	40	25	40	30	25	30	20	25	25	30	35
			R11 (R18)	2	10	10	10	10	10	45	65	50	55	60	40	50	60	50	60	35	40	60	65	65	30	40	45	55	40	25	30	35	45	35	25	40	40	30	40
			R12 (R19)	2	15	10	10	10	10	50	55	65	70	55	40	45	50	60	65	40	50	55	65	65	25	20	35	40	45	35	25	30	40	45	25	35	30	30	35
			Average		20	15	20	15.8333	17.5	53.3333	63.3333	60	62.5	60	45.8333	51.6667	56.6667	56.6667	60	42.5	49.1667	55.8333	62.5	56.6667	34.1667	37.5	45	50.8333	44.1667	30.8333	33.3333	34.1667	38.3333	37.5	25.8333	35	31.6667	30	32.5
			R13 (R10)	3	15	25	15	15	25	55	60	60	70	70	65	55	60	50	65	55	60	65	60	55	50	45	60	65	60	35	40	55	65	50	35	40	50	45	55
			R14 (R15)	3	25	15	20	15	20	50	60	50	60	65	40	55	50	55	55	40	55	55	65	65	40	40	50	55	55	30	40	50	50	55	35	30	40	40	45
			R15 (R20)	3	15	10	10	10	10	40	50	55	65	60	55	55	50	60	60	45	55	65	65	65	35	35	50	45	50	30	35	35	50	50	40	45	55	55	60
			R16 (R22)	3	20	15	10	10	15	50	50	65	60	60	40	35	55	65	65	45	55	65	60	55	40	55	60	60	55	30	30	55	55	55	35	50	55	55	40
			R17 (R23)	3	15	10	20	20	15	45	65	50	55	60	40	50	60	50	60	35	40	60	65	65	55	50	55	55	60	55	60	55	55	70	45	40	55	50	45
			R18 (R24)	3	20	20	15	15	10	50	55	65	70	55	40	45	50	60	65	40	50	55	65	65	40	50	50	60	65	45	50	55	55	50	40	50	45	45	40
			Average		18.3333	15.8333	15	14.1667	15.8333	48.3333	56.6667	57.5	63.3333	61.6667	46.6667	49.1667	54.1667	56.6667	61.6667	43.3333	52.5	60.8333	63.3333	61.6667	43.3333	45.8333	54.1667	56.6667	57.5	37.5	42.5	50.8333	55	55	38.3333	42.5	50	48.3333	47.5
